# Supplementary material for: Kidney Bean Fermented Broth Alleviates Hyperlipidemic by Regulating Serum Metabolites and Gut Microbiota Composition
Source: Nutrients. 2022 Aug 5;14(15):3202. doi: 10.3390/nu14153202 (PMC9370468; doi:10.3390/nu14153202)
Supplement: Supplementary file 1 [file nutrients-14-03202-s001.zip]

Archive with 1 entries (1 files):
- nutrients-1810407-SI.pdf
